# Supplementary material for: Structure–Activity Relationships of Low Molecular Weight Alginate Oligosaccharide Therapy against Pseudomonas aeruginosa
Source: Biomolecules. 2023 Sep 8;13(9):1366. doi: 10.3390/biom13091366 (PMC10527064; doi:10.3390/biom13091366)
Supplement: Supplementary file 1 [file biomolecules-13-01366-s001.zip]

Archive with 1 entries (1 files):
- biomolecules-2505419-supplementary.pdf
